# Supplementary material for: Correlation of Geographic Variables with the Incidence Rate of Dengue Fever in Mexico: A 38-Year Study
Source: Microorganisms. 2024 Dec 22;12(12):2661. doi: 10.3390/microorganisms12122661 (PMC11728780; doi:10.3390/microorganisms12122661)
Supplement: Supplementary file 1 [file microorganisms-12-02661-s001.zip]

Archive with 1 entries (1 files):
- microorganisms-3325034-supplementary.xlsx
