# Supplementary material for: Correlation of Geographic Variables with the Incidence Rate of Dengue Fever in Mexico: A 38-Year Study
Source: Microorganisms. 2024 Dec 22;12(12):2661. doi: 10.3390/microorganisms12122661 (PMC11728780; doi:10.3390/microorganisms12122661)
Supplement: Supplementary file 1 [file microorganisms-12-02661-s001.zip › microorganisms-3325034-supplementary.xlsx]

## Sheet: S1
s1: Average temperature and rainfall per five-year period from 1985 to 2023 and region.
Clime	Q	Center-North	Center-South	Northeast	Northwest	West	East	Southeast	Southwest
Maximum temperature (°C)	1	25.8	23.6	27.1	28.5	30.45	24.35	32.55	30
	2	25.7	23.6	27.1	28.65	30.65	24.4	32.8	30.5
	3	26.6	23.2	28.7	29.05	31.05	24.75	32.8	30.4
	4	26.6	23.2	29.1	28.75	31.1	24.9	32.55	30.4
	5	26.9	23.9	29.9	28.6	30.9	25.15	32.4	31.1
	6	26.7	23.8	29.1	28.85	30.15	25.25	32	30.8
	7	27	24.1	29.9	29.1	31.2	25.9	32.65	31.3
	8	27.9	25.1	30	29.125	31.275	26.625	32.875	31.4
Average temperature (°C)	1	17.6	16	19.6	20.25	22.25	16.6	26.1	23.6
	2	17.9	16.2	19.9	20.55	22.65	16.9	26.1	23.95
	3	18.3	15.9	20.3	20.8	22.7	16.7	26.3	23.9
	4	18.1	16	21	20.5	22.65	17.2	26.1	23.9
	5	18.9	17.3	22.1	21.05	23.4	17.95	26.75	24.9
	6	18.6	17.1	22	21.15	22.85	17.75	26.45	24.5
	7	19.1	17.8	22.6	22.05	23.8	18.5	27.15	25.2
	8	19.4	18.3	22.6	21.45	23.625	19.05	27.6	25.3
Minimum temperature (°C)	1	9.6	8.3	12.3	11.75	14.2	8.8	19.35	17.2
	2	10	8.45	12.8	12.25	14.7	9.2	19.6	17.6
	3	9.9	8.6	12.4	12.1	14.35	8.9	19.75	17.3
	4	9.6	8.6	12.8	12	14.1	9.4	19.6	17.4
	5	11.1	10.7	14.8	13.1	15.7	10.6	21.15	18.3
	6	10.6	10.6	15.1	13.2	15.5	10	20.9	18.3
	7	10.7	11	15.3	14.1	16.15	10.95	22.05	18.6
	8	10.9	11.5	15.1	13.75	15.95	11.45	22.275	18.8
Rainfall (mm)	1	530.1	693.2	669.6	394.3	767.15	896.1	1180.3	1386.5
	2	677.3	895.9	676	499.25	1083.3	1109.6	1268.85	1364.4
	3	489.8	706.5	451.4	328.05	769.65	1255.95	1452.45	1662.5
	4	613.4	768	703.9	312.85	874.7	1059.65	1426.4	1496.4
	5	639.2	740.9	698.5	456.9	900.95	1048.9	1332.7	1294.7
	6	679	809.7	683.4	461.5	1137.25	1106.9	1374.2	1360
	7	635	865.3	612.2	467.1	1087.15	973.35	1347.9	1102.1
	8	418.15	820.35	477.25	371.075	1026.8	792.825	1309.47	1160

## Sheet: S2
s2: Average dengue incidence rate per five-year period from 1985 to 2023 and region
Type	Q	Center-North	Center-South	Northeast	Northwest	West	East	Southeast	Southwest
CD	1	0.0852261	0.0120052	5.68634	0.350395	77.9347	2.42269	11.762	21.5519
	2	0	0	3.05913	0.756674	12.3758	2.55567	5.76108	8.2844
	3	0	0.0822094	89.1446	3.06006	31.3905	0.631475	26.8993	12.0319
	4	0	0.208539	0.573792	0.199053	1.66481	0.502296	3.71361	8.67818
	5	0.171298	0.302889	17.8362	5.72173	45.0484	15.1094	31.6776	64.9907
	6	0.1559	0.204272	23.4776	13.5942	36.5042	7.26958	119.848	72.1168
	7	1.82978	0.939805	29.1707	9.35158	92.2865	13.1366	73.1581	36.7891
	8	3.39535	1.7216	2.01588	1.78775	9.46699	14.5925	30.0785	27.0481
HD	1	0	0	0	0	0	0	0	0
	2	0	0	0	0	0	0	0	0
	3	0	0	2.27305	0	0.299266	0.0573149	0.24285	0.433585
	4	0	0	0.0721376	0	0.303204	0	0.434084	2.28204
	5	0	0	1.34695	0.115789	4.06443	0.46898	4.83469	11.9527
	6	0	0	1.30838	2.24008	9.52711	0.375932	57.6604	25.1186
	7	0.0507082	0.0177548	1.05728	0.323934	11.9932	0.559838	5.69412	9.44147
	8	0.0405388	0.0924548	0.697585	0.343862	5.029	1.09452	7.60115	8.03246
CD = Classic dengue/non-severe dengue			HD = Dengue hemorrhagic fever/severe dengue/dengue with warning signs.

## Sheet: S3
s3: Average temperature and rainfall per five-year period from 1985 to 2023 and height above sea level (m)
Clime	Q	<500	501 to 1,500	1,501 to 2,000	>2,000
Maximunm temperature	1	31.6	28.9	25.8	24.15
	2	31.5	28.75	25.7	24.15
	3	32	29.1	26.8	24.1
	4	31.9	29.05	26.5	24.25
	5	31.9	29.5	27.1	24.55
	6	31.2	29.45	27.1	24.4
	7	32	29.55	27.1	24.55
	8	32.25	30.05	27.9	25.775
Average temperature	1	31.6	28.9	25.8	24.15
	2	31.5	28.75	25.7	24.15
	3	32	29.1	26.8	24.1
	4	31.9	29.05	26.5	24.25
	5	31.9	29.5	27.1	24.55
	6	31.2	29.45	27.1	24.4
	7	32	29.55	27.1	24.55
	8	32.25	30.05	27.9	25.775
Minimum temperature	1	17.1	12.7	9.6	8.35
	2	17.45	13.25	10	8.55
	3	17.3	12.6	9.9	8.25
	4	17.6	12.95	9.5	8.4
	5	18.5	14.3	11.1	9.25
	6	18.3	14	10.3	9.05
	7	19	14.9	11.3	9.85
	8	18.95	14.8	11.75	10.15
Rainfall	1	952	709.2	579.4	642.35
	2	1167.3	926.9	799.7	790.6
	3	906.6	802.35	540	630.65
	4	877.7	848.05	651.2	664.15
	5	1047	867.65	695.1	690.25
	6	1223.9	1073.6	754.8	750.15
	7	1048.6	1074.1	635	703.4
	8	1194.7	1013.38	461.55	526.3

## Sheet: S4
s4: Average dengue incidence rate per five-year period from 1985 to 2023 and height above sea (m)
Type	Q	<500	501 to 1,500	1,501 to 2,000	>2,000
CD	1	11.8384	19.6628	0.0852261	0.0166921
	2	5.54526	3.74818	0.024529	0.0897208
	3	35.7572	13.3742	0.10904	0.0965729
	4	5.10919	1.99778	0	0.104269
	5	31.8156	39.0605	7.93944	0.265107
	6	46.072	17.7536	1.29795	0.102136
	7	52.4313	49.7789	4.09709	3.67326
	8	27.69	18.3292	7.12941	1.18259
HD	1	0	0	0	0
	2	0	0	0	0
	3	0.311276	0.202459	0	0
	4	0.476859	0.179565	0	0
	5	8.19186	4.06443	0	0
	6	17.3149	7.61445	0	0
	7	4.98225	3.65287	0.0731252	0.0707885
	8	7.95671	4.93198	0.163697	0.118539
CD = Classic dengue/non-severe dengue			HD = Dengue hemorrhagic fever/severe dengue/dengue with warning signs.
